# Supplementary material for: Intronic RNAscope probes enable precise identification of cardiomyocyte nuclei and cell cycle activity
Source: Commun Biol. 2025 Apr 7;8:577. doi: 10.1038/s42003-025-08012-z (PMC11977257; doi:10.1038/s42003-025-08012-z)
Supplement: Supplementary file 3 — Supplementary Data [file 42003_2025_8012_MOESM3_ESM.xlsx]

## Sheet: Figure 1C
	Fig. 1c	% Tnnt2/OB-GFP double positive CMs
		Heart 1	Heart 2	Heart 3
	LA	95.4071	94.5627	96.1183
	RA	95.4397	96.3333	98
	LV	94.4112	95.6349	94.3946
	RV	95.1735	94.5425	95.6098
	IVS	92.1296	95.4041	96.3437

## Sheet: Figure 6d
	Fig. 6d	EdU+ CM nuclei in BZ (%)				Bonferroni's multiple comparisons test	Mean Diff.	95.00% CI of diff.	Adjusted P Value		ANOVA summary
		Heart 1	Heart 2	Heart 3		12 vs. 2	0.436765	0.223470 to 0.650060	4.6e-05		F	11.9837
	Day 2	0.083787	0	0		12 vs. 4	0.427436	0.214142 to 0.640731	6e-05		P value	9e-06
	Day 4	0.05534	0.056433	0		12 vs. 6	0.401863	0.188568 to 0.615157	0.000128		R squared	0.841925
	Day 6	0.049603	0.046598	0.092293		12 vs. 8	0.419298	0.206003 to 0.632592	7.6e-05
	Day 8	0	0.042248	0.093941		12 vs. 10	0.249994	0.0366996 to 0.463289	0.015413
	Day 10	0.329567	0.180424	0.134108		12 vs. 14	0.080898	-0.132397 to 0.294193	>0.999999
	Day 12	0.338092	0.684932	0.371058		12 vs. 16	0.271465	0.0581706 to 0.484760	0.0077
	Day 14	0.278843	0.430849	0.441696		12 vs. 30	0.464694	0.251399 to 0.677989	2e-05
	Day 16	0.162009	0.166736	0.250941
	Day 30	0	0	0

## Sheet: Figure 6e
	Fig. 6e	EdU+ CM nuclei in IZ (%)				Bonferroni's multiple comparisons test	Mean Diff.	95.00% CI of diff.	Adjusted P Value		ANOVA summary
		Heart 1	Heart 2	Heart 3		12 vs. 2	1.893	0.7516 to 3.035	0.0006		F	7.124
	Day 2	0	0	0		12 vs. 4	1.722	0.5809 to 2.864	0.0015		P value	0.0003
	Day 4	0.142857	0.176367	0.19305		12 vs. 6	1.783	0.6420 to 2.925	0.0011		R squared	0.76
	Day 6	0.328947	0	0		12 vs. 8	1.733	0.5914 to 2.874	0.0014
	Day 8	0	0	0.480769		12 vs. 10	0.3723	-0.7692 to 1.514	>0.9999
	Day 10	1.93798	0.826446	1.79806		12 vs. 14	0.8253	-0.3162 to 1.967	0.3051
	Day 12	1.73913	2.86344	1.07672		12 vs. 16	0.9328	-0.2086 to 2.074	0.168
	Day 14	0.682594	0.93633	1.58451		12 vs. 30	1.603	0.4618 to 2.745	0.0031
	Day 16	0.680272	1.21528	0.985222
	Day 30	0	0	0.869565

## Sheet: Supplementary Figure 4
	Fig. S4		pH3+ CM nuclei in total CM nuclei (%)
			Heart 1	Heart 2	Heart 3	Heart 4	Heart 5	Heart 6
	MI	BZ	0	0	0	0	0.045641	0
		IZ	0	0	0	0	0	0.210084
		RZ LV	0	0	0	0	0	0
		RZ RV	0	0	0	0	0	0
		RZ IVS	0	0	0	0	0	0
	Sham	LV	0	0	0	0
		RV	0	0	0	0
		IVS	0	0	0	0

## Sheet: Supplementary Figure 5a
	Fig. 5a	% Myl2/OB-GFP double positive CMs
		Heart 1	Heart 2	Heart 3
	LV	95.7784	97.7528	97.3415
	RV	96.8661	98.1651	96.3801
	IVS	97.3941	98.195	97.037

## Sheet: Supplementary Figure 5b
	Fig. 5b	% Myl4/OB-GFP double positive CMs
		Heart 1	Heart 2	Heart 3
	LA	96.9194	98.008	96.5616
	RA	96.3447	97.6096	96.3928
